# Supplementary material for: Full genome characterization of a Kenyan G8P[14] rotavirus strain suggests artiodactyl-to-human zoonotic transmission
Source: Trop Med Health. 2025 Jun 16;53:82. doi: 10.1186/s41182-025-00759-9 (PMC12168323; doi:10.1186/s41182-025-00759-9)
Supplement: Supplementary file 2 — Additional file 2. Multiple alignments of the amino acids sequences of VP7, VP4, VP6, VP1, VP2, VP3, NSP1, NSP2, NSP3, NSP4, and NSP5of artiodactyl, artiodactyl-like human, and human RVA strains [file 41182_2025_759_MOESM2_ESM.zip]

Archive with 12 entries (11 files):
- Additional file 2/
- Additional file 2/Additional file2(a)VP7.emf
- Additional file 2/Additional file2(b)VP4.emf
- Additional file 2/Additional file2(c)VP6.emf
- Additional file 2/Additional file2(d)VP1.emf
- Additional file 2/Additional file2(e)VP2.emf
- Additional file 2/Additional file2(f)VP3.emf
- Additional file 2/Additional file2(g)NSP1.emf
- Additional file 2/Additional file2(h)NSP2.emf
- Additional file 2/Additional file2(i)NSP3.emf
- Additional file 2/Additional file2(j)NSP4.emf
- Additional file 2/Additional file2(k)NSP5.emf
